# Supplementary material for: Breed-specific reference sequence optimized mapping accuracy of NGS analyses for pigs
Source: BMC Genomics. 2021 Oct 12;22:736. doi: 10.1186/s12864-021-08030-1 (PMC8507312; doi:10.1186/s12864-021-08030-1)
Supplement: Supplementary file 1 — Additional file 1: Table S1. Sample information on whole-genome sequencing data. [file 12864_2021_8030_MOESM1_ESM.xlsx]

## Sheet: Sheet1
Table S1. Sample information on whole-genome sequencing data
Sample	Number of raw reads	Mean coverage
A1	425059598	193.26
D1	314388424	193.12
D2	326384034	185.29
T1	306714914	192.02
