# Supplementary material for: Breed-specific reference sequence optimized mapping accuracy of NGS analyses for pigs
Source: BMC Genomics. 2021 Oct 12;22:736. doi: 10.1186/s12864-021-08030-1 (PMC8507312; doi:10.1186/s12864-021-08030-1)
Supplement: Supplementary file 2 — Additional file 2: Table S2. Statistics of mapping ratio, coverage and CPU time cost for mitogenome mapping of NGS data. [file 12864_2021_8030_MOESM2_ESM.xlsx]

## Sheet: Sheet1
Table S2. Statistics of mapping ratio, coverage and CPU time cost for mitogenome mapping of NGS data
	Sample ID	CU-ref	BS-ref	SS-ref
Mapping ratio	A1	0.24	0.25	0.24
	D1	0.46	0.49	0.45
	D2	0.06	0.06	0.06
	T1	0.12	0.13	0.12
Coverage	A1	190.983	194.391	194.563
	D1	190.776	194.37	187.998
	D2	182.912	186.202	183.181
	T1	189.225	192.682	188.443
CPU time	A1	4812.1	4878.88	18158.7
	D1	3644.49	6199.86	14979.3
	D2	3619.78	3486.46	13840.6
	T1	3438.96	3448.96	12489
