# Supplementary material for: Breed-specific reference sequence optimized mapping accuracy of NGS analyses for pigs
Source: BMC Genomics. 2021 Oct 12;22:736. doi: 10.1186/s12864-021-08030-1 (PMC8507312; doi:10.1186/s12864-021-08030-1)
Supplement: Supplementary file 3 — Additional file 3: Table S3. SNP information resulting from Sanger sequences aligning to the breed-specific references. [file 12864_2021_8030_MOESM3_ESM.xlsx]

## Sheet: sheet1
Table S3. SNP information resulting from Sanger sequences aligning to the breed-specific references
Sample	SNP_position	Sample	SNP_position	Sample	SNP_position	Sample	SNP_position
A1	T240C	D1	G157A	D2	T404C	T1	T240C
	T266C		C240T		T1357C		G247A
	C278T		T1357C		T3464C		G1195A
	T473C		T2454C		A9402G		G2568A
	C559T		C13724T		T11444C		C6759T
	A6107G		G14246A		G13502C		C11434T
	G6292A		A15515G		T14228C		G12390A
	C11007T				G14246A		C13714T
	C13232T				A15515G		T14638C
	C14228T						C16606T
	A15250G
	T16155C
