# Supplementary material for: Breed-specific reference sequence optimized mapping accuracy of NGS analyses for pigs
Source: BMC Genomics. 2021 Oct 12;22:736. doi: 10.1186/s12864-021-08030-1 (PMC8507312; doi:10.1186/s12864-021-08030-1)
Supplement: Supplementary file 4 — Additional file 4: Table S4. The results of SNP calling for NGS data. [file 12864_2021_8030_MOESM4_ESM.xlsx]

## Sheet: sheet1
Table S4. The results of SNP calling for NGS data
Reference sequence	Sample	Method	TrueSNP	False positive	False negative
KP765605.1	A1	BCF	12	0	0
KP765605.1	A1	BCF_B	12	0	0
KP765605.1	A1	BCF_E	12	0	0
KP765605.1	A1	HAP	12	0	0
KP765605.1	A1	UNI	12	0	0
KP765605.1	A1	UNI1	12	0	0
KP765605.1	A1	VAR_B01	12	0	0
KP765605.1	A1	VAR_B10	12	0	0
KP765605.1	A1	VAR_B25	12	0	0
KP765605.1	A1	VAR_B50	12	0	0
KP765605.1	A1	VAR_E01	12	0	0
KP765605.1	A1	VAR_E10	12	0	0
KP765605.1	A1	VAR_E25	12	0	0
KP765605.1	A1	VAR_E50	12	0	0
KP765605.1	A1	VAR01	12	0	0
KP765605.1	A1	VAR10	12	0	0
KP765605.1	A1	VAR25	12	0	0
KP765605.1	A1	VAR50	12	0	0
KM044240.1	D1	BCF	7	0	0
KM044240.1	D1	BCF_B	7	0	0
KM044240.1	D1	BCF_E	7	0	0
KM044240.1	D1	HAP	7	0	0
KM044240.1	D1	UNI	7	0	0
KM044240.1	D1	UNI1	7	0	0
KM044240.1	D1	VAR_B01	7	0	0
KM044240.1	D1	VAR_B10	7	0	0
KM044240.1	D1	VAR_B25	7	0	0
KM044240.1	D1	VAR_B50	7	0	0
KM044240.1	D1	VAR_E01	7	0	0
KM044240.1	D1	VAR_E10	7	0	0
KM044240.1	D1	VAR_E25	7	0	0
KM044240.1	D1	VAR_E50	7	0	0
KM044240.1	D1	VAR01	7	0	0
KM044240.1	D1	VAR10	7	0	0
KM044240.1	D1	VAR25	7	0	0
KM044240.1	D1	VAR50	7	0	0
KM044240.1	D2	BCF	9	0	0
KM044240.1	D2	BCF_B	9	0	0
KM044240.1	D2	BCF_E	9	0	0
KM044240.1	D2	HAP	9	0	0
KM044240.1	D2	UNI	9	0	0
KM044240.1	D2	UNI1	9	0	0
KM044240.1	D2	VAR_B01	9	0	0
KM044240.1	D2	VAR_B10	9	0	0
KM044240.1	D2	VAR_B25	9	0	0
KM044240.1	D2	VAR_B50	9	0	0
KM044240.1	D2	VAR_E01	9	0	0
KM044240.1	D2	VAR_E10	9	0	0
KM044240.1	D2	VAR_E25	9	0	0
KM044240.1	D2	VAR_E50	9	0	0
KM044240.1	D2	VAR01	9	0	0
KM044240.1	D2	VAR10	9	0	0
KM044240.1	D2	VAR25	9	0	0
KM044240.1	D2	VAR50	9	0	0
KM073256.1	T1	BCF	10	0	0
KM073256.1	T1	BCF_B	10	0	0
KM073256.1	T1	BCF_E	10	0	0
KM073256.1	T1	HAP	10	0	0
KM073256.1	T1	UNI	10	0	0
KM073256.1	T1	UNI1	10	0	0
KM073256.1	T1	VAR_B01	10	0	0
KM073256.1	T1	VAR_B10	10	0	0
KM073256.1	T1	VAR_B25	10	0	0
KM073256.1	T1	VAR_B50	10	0	0
KM073256.1	T1	VAR_E01	10	0	0
KM073256.1	T1	VAR_E10	10	0	0
KM073256.1	T1	VAR_E25	10	0	0
KM073256.1	T1	VAR_E50	10	0	0
KM073256.1	T1	VAR01	10	0	0
KM073256.1	T1	VAR10	10	0	0
KM073256.1	T1	VAR25	10	0	0
KM073256.1	T1	VAR50	10	0	0
