# Supplementary material for: Breed-specific reference sequence optimized mapping accuracy of NGS analyses for pigs
Source: BMC Genomics. 2021 Oct 12;22:736. doi: 10.1186/s12864-021-08030-1 (PMC8507312; doi:10.1186/s12864-021-08030-1)
Supplement: Supplementary file 5 — Additional file 5: Table S5. Polymorphic loci among the three kinds of reference sequences. [file 12864_2021_8030_MOESM5_ESM.xlsx]

## Sheet: sheet1
Table S5. Polymorphic loci among the three kinds of reference sequences
Sample ID	Reference pairs	Number of polymorphic loci
A1	CU-BS	215
	CU-SS	245
	BS-SS	38
	CU-BS-SS	247
D1	CU-BS	223
	CU-SS	204
	BS-SS	9
	CU-BS-SS	226
D2	CU-BS	223
	CU-SS	213
	BS-SS	11
	CU-BS-SS	228
Z1	CU-BS	213
	CU-SS	208
	BS-SS	12
	CU-BS-SS	220
